# Supplementary material for: Guiding Drug Repositioning for Cancers Based on Drug Similarity Networks
Source: Int J Mol Sci. 2023 Jan 23;24(3):2244. doi: 10.3390/ijms24032244 (PMC9917231; doi:10.3390/ijms24032244)
Supplement: Supplementary file 1 [file ijms-24-02244-s001.zip]

Archive with 1 entries (1 files):
- ijms-2091704-supplementary.pdf
